# Supplementary material for: Ultrasound Imaging of Acquired Myometrial Pseudoaneurysm: The Role of Manipulators as an Unusual Cause during Laparoscopic Surgery
Source: Diagnostics (Basel). 2022 Jan 11;12(1):164. doi: 10.3390/diagnostics12010164 (PMC8774433; doi:10.3390/diagnostics12010164)
Supplement: Supplementary file 1 [file diagnostics-12-00164-s001.zip]

Archive with 1 entries (1 files):
- diagnostics-1503609-supplementary.mp4
